# Supplementary material for: Clonorchis sinensis Co-infection Could Affect the Disease State and Treatment Response of HBV Patients
Source: PLoS Negl Trop Dis. 2016 Jun 27;10(6):e0004806. doi: 10.1371/journal.pntd.0004806 (PMC4922651; doi:10.1371/journal.pntd.0004806)
Supplement: S1 Table — (XLSX) [file pntd.0004806.s001.xlsx]

## Sheet: Sheet1
S1 Table. Accession numbers of genes mentioned in the text
Gene	Accession number
Human IL-2	NM 000586.3
Human IL-4	NM 172348.2
Human IL-6	NM 000600.4
Human IL-10	NM 000572.2
Human IFN-γ	NM 000619.2
Human β-actin	NM 001017992.3
