# Supplementary material for: Clonorchis sinensis Co-infection Could Affect the Disease State and Treatment Response of HBV Patients
Source: PLoS Negl Trop Dis. 2016 Jun 27;10(6):e0004806. doi: 10.1371/journal.pntd.0004806 (PMC4922651; doi:10.1371/journal.pntd.0004806)
Supplement: S2 Table — (XLSX) [file pntd.0004806.s002.xlsx]

## Sheet: Sheet1
S2 Table. Levels of cytokines in serum
Cytokine	C. sinensis/HBV	HBV mono-infected (n=36)	C. sinensis mono-infected	Healthy control subjects
	Co-infected		(n=36)	(n=20)
	(n=36)
IL-2	270.4 (32.89-737.8)b	303.7 (4.153-642.5)	666 (52.56-1080)	382.4 (164.5-512.4)
IFN-γ	120.5 (20.71-258.9)b	188.8 (86.14-263.9)a	167.6 (48.73-278.3)a	45.71(9.906-156.3)
IL-4	51.69 (0-286.3)c	114.7 (0-274.5)a	263.5 (0-405.2)a	18.43 (0-69.15)
IL-6	9.706 (1.401-82.95)ab	3.217 (0-19.56)c	6.742 (0.311-20.81)a	1.210 (0.158-2.672)
IL-10	3.085 (0.5242-159.5)b	1.803 (0-8.091)	3.352 (0.41-13.69)a	0.937 (0-1.594)
Note. Data are shown as median (range) values and, unless otherwise indicated, are expressed in pictograms per milliliter. HBV, hepatitis B virus; IFN-γ, interferon γ.
a Statistically significantly different vs. healthy control subjects
b Statistically significantly different vs. HBV mono-infected patients
c Statistically significantly different vs. C. sinensis mono-infected patients
